# Supplementary material for: Improving lung cancer risk stratification leveraging whole transcriptome RNA sequencing and machine learning across multiple cohorts
Source: BMC Med Genomics. 2020 Oct 22;13(Suppl 10):151. doi: 10.1186/s12920-020-00782-1 (PMC7579926; doi:10.1186/s12920-020-00782-1)
Supplement: Supplementary file 2 — Additional file 2. Cell type signature gene lists. [file 12920_2020_782_MOESM2_ESM.xls]

## Sheet: Cilia-Related Gene List
ensembl_gene_id	entrezgene	hgnc_symbol
ENSG00000007174	1770	DNAH9
ENSG00000008710	5310	PKD1
ENSG00000011143	54903	MKS1
ENSG00000032742	8100	IFT88
ENSG00000039139	1767	DNAH5
ENSG00000046651	8481	OFD1
ENSG00000058453	9696	CROCC
ENSG00000068885	57560	IFT80
ENSG00000074047	2736	GLI2
ENSG00000074935	51175	TUBE1
ENSG00000075945	22920	KIFAP3
ENSG00000077327	9576	SPAG6
ENSG00000092850	27285	TEKT2
ENSG00000096093	114327	EFHC1
ENSG00000096872	80173	IFT74
ENSG00000101052	51098	IFT52
ENSG00000101350	9371	KIF3B
ENSG00000105568	5518	PPP2R1A
ENSG00000109083	90410	IFT20
ENSG00000111834	345895	RSPH4A
ENSG00000113966	84100	ARL6
ENSG00000114446	55081	IFT57
ENSG00000118762	5311	PKD2
ENSG00000118997	56171	DNAH7
ENSG00000121083	#N/A	#N/A
ENSG00000122507	27241	BBS9
ENSG00000122735	27019	DNAI1
ENSG00000122970	28981	IFT81
ENSG00000125124	583	BBS2
ENSG00000125409	64518	TEKT3
ENSG00000125863	8195	MKKS
ENSG00000128602	6608	SMO
ENSG00000130363	83861	RSPH3
ENSG00000131437	11127	KIF3A
ENSG00000131462	7283	TUBG1
ENSG00000133739	85444	LRRCC1
ENSG00000134853	5156	PDGFRA
ENSG00000135205	57639	CCDC146
ENSG00000135312	3351	HTR1B
ENSG00000138002	26160	IFT172
ENSG00000138686	55212	BBS7
ENSG00000140463	585	BBS4
ENSG00000141013	2622	GAS8
ENSG00000143933	805	CALM2
ENSG00000146425	6993	DYNLT1
ENSG00000147246	3358	HTR2C
ENSG00000152763	79819	WDR78
ENSG00000153140	1070	CETN3
ENSG00000154027	26289	AK5
ENSG00000157423	54768	HYDIN
ENSG00000158423	158787	RIBC1
ENSG00000160050	79140	CCDC28B
ENSG00000162643	126820	WDR63
ENSG00000163017	72	ACTG2
ENSG00000163879	7802	DNALI1
ENSG00000163913	55764	IFT122
ENSG00000164953	91147	TMEM67
ENSG00000165533	123016	TTC8
ENSG00000167552	7846	TUBA1A
ENSG00000168589	83657	DYNLRB2
ENSG00000170927	5314	PKHD1
ENSG00000171595	64446	DNAI2
ENSG00000173093	160762	CCDC63
ENSG00000174483	582	BBS1
ENSG00000176101	8636	SSNA1
ENSG00000179941	79738	BBS10
ENSG00000186298	5501	PPP1CC
ENSG00000187240	79659	DYNC2H1
ENSG00000187535	9742	IFT140
ENSG00000188229	10383	TUBB4B
ENSG00000204389	3303	HSPA1A
ENSG00000205795	192668	CYS1
ENSG00000213123	255758	TCTEX1D2
ENSG00000239474	10324	KLHL41

## Sheet: Basal Cell-Related Gene List
ensembl_gene_id	entrezgene	hgnc_symbol
ENSG00000011426	54443	ANLN
ENSG00000019549	6591	SNAI2
ENSG00000041982	3371	TNC
ENSG00000043039	8538	BARX2
ENSG00000050165	27122	DKK3
ENSG00000053747	3909	LAMA3
ENSG00000064300	4804	NGFR
ENSG00000065618	1308	COL17A1
ENSG00000070404	10272	FSTL3
ENSG00000073282	8626	TP63
ENSG00000074211	5522	PPP2R2C
ENSG00000075618	6624	FSCN1
ENSG00000077942	2192	FBLN1
ENSG00000079308	7145	TNS1
ENSG00000090006	8425	LTBP4
ENSG00000090339	3383	ICAM1
ENSG00000091409	3655	ITGA6
ENSG00000101144	655	BMP7
ENSG00000104332	6422	SFRP1
ENSG00000105329	7040	TGFB1
ENSG00000105894	5764	PTN
ENSG00000106799	7046	TGFBR1
ENSG00000107731	219699	UNC5B
ENSG00000108924	3131	HLF
ENSG00000111186	81029	WNT5B
ENSG00000113140	6678	SPARC
ENSG00000115009	6364	CCL20
ENSG00000115590	7850	IL1R2
ENSG00000116819	339488	TFAP2E
ENSG00000117425	8643	PTCH2
ENSG00000120708	7045	TGFBI
ENSG00000121068	6909	TBX2
ENSG00000128422	3872	KRT17
ENSG00000129474	84962	AJUBA
ENSG00000132470	3691	ITGB4
ENSG00000136689	3557	IL1RN
ENSG00000136997	4609	MYC
ENSG00000137699	23650	TRIM29
ENSG00000138829	2201	FBN2
ENSG00000143816	7483	WNT9A
ENSG00000145431	56034	PDGFC
ENSG00000146648	1956	EGFR
ENSG00000147065	4478	MSN
ENSG00000148400	4851	NOTCH1
ENSG00000151892	2674	GFRA1
ENSG00000151967	29970	SCHIP1
ENSG00000154342	89780	WNT3A
ENSG00000155130	#N/A	#N/A
ENSG00000156535	135228	CD109
ENSG00000163017	72	ACTG2
ENSG00000163347	9076	CLDN1
ENSG00000163430	11167	FSTL1
ENSG00000164056	10252	SPRY1
ENSG00000164741	10395	DLC1
ENSG00000165272	360	AQP3
ENSG00000166407	4004	LMO1
ENSG00000169594	646	BNC1
ENSG00000171462	65989	DLK2
ENSG00000175130	65108	MARCKSL1
ENSG00000175832	2118	ETV4
ENSG00000176014	84617	TUBB6
ENSG00000182871	80781	COL18A1
ENSG00000183734	430	ASCL2
ENSG00000184557	9021	SOCS3
ENSG00000184916	3714	JAG2
ENSG00000185652	4908	NTF3
ENSG00000186081	3852	KRT5
ENSG00000186847	3861	KRT14
ENSG00000196411	2050	EPHB4
ENSG00000196878	3914	LAMB3
ENSG00000198467	7169	TPM2
ENSG00000198719	28514	DLL1
ENSG00000206075	5268	SERPINB5

## Sheet: Secretory Cell-Related Gene Lis
ensembl_gene_id	entrezgene	hgnc_symbol
ENSG00000069974	5873	RAB27A
ENSG00000117983	727897	MUC5B
ENSG00000160180	7033	TFF3
ENSG00000160182	7031	TFF1
ENSG00000171195	4589	MUC7
ENSG00000181143	94025	MUC16
ENSG00000198788	4583	MUC2
ENSG00000205592	283463	MUC19

## Sheet: Immune141_UP
ensembl_gene_id	hgnc_symbol	entrezgene
ENSG00000043462	LCP2	3937
ENSG00000130592	LSP1	4046
ENSG00000082074	FYB	2533
ENSG00000115956	PLEK	5341
ENSG00000101336	HCK	3055
ENSG00000110324	IL10RA	3587
ENSG00000104972	LILRB1	10859
ENSG00000123338	NCKAP1L	3071
ENSG00000167613	LAIR1	3903
ENSG00000116701	NCF2	4688
ENSG00000165168	CYBB	1536
ENSG00000081237	PTPRC	5788
ENSG00000168685	IL7R	3575
ENSG00000162511	LAPTM5	7805
ENSG00000143119	CD53	963
ENSG00000185862	EVI2B	2124
ENSG00000155926	SLA	6503
ENSG00000160255	ITGB2	3689
ENSG00000133574	GIMAP4	55303
ENSG00000142347	MYO1F	4542
ENSG00000180353	HCLS1	3059
ENSG00000163563	MNDA	4332
ENSG00000147168	IL2RG	3561
ENSG00000117091	CD48	962
ENSG00000136250	AOAH	313
ENSG00000161570	CCL5	#N/A
ENSG00000231314	LTB	4050
ENSG00000130755	GMFG	9535
ENSG00000133561	GIMAP6	474344
ENSG00000113088	GZMK	3003
ENSG00000235915	LST1	7940
ENSG00000140030	GPR65	8477
ENSG00000131042	LILRB2	10288
ENSG00000115935	WIPF1	7456
ENSG00000104894	CD37	951
ENSG00000110934	BIN2	51411
ENSG00000158869	FCER1G	2207
ENSG00000185811	IKZF1	10320
ENSG00000011600	TYROBP	7305
ENSG00000127951	FGL2	10875
ENSG00000151702	FLI1	2313
ENSG00000140968	IRF8	3394
ENSG00000075884	ARHGAP15	55843
ENSG00000111252	SH2B3	10019
ENSG00000028137	TNFRSF1B	7133
ENSG00000134516	DOCK2	1794
ENSG00000116824	CD2	914
ENSG00000129675	ARHGEF6	9459
ENSG00000102879	CORO1A	11151
ENSG00000154589	LY96	23643
ENSG00000090382	LYZ	4069
ENSG00000005844	ITGAL	3683
ENSG00000118503	TNFAIP3	7128
ENSG00000169413	RNASE6	6039
ENSG00000105329	TGFB1	7040
ENSG00000140368	PSTPIP1	9051
ENSG00000077984	CST7	8530
ENSG00000090104	RGS1	5996
ENSG00000000938	FGR	2268
ENSG00000188404	SELL	6402
ENSG00000135596	MICAL1	64780
ENSG00000009790	TRAF3IP3	80342
ENSG00000115232	ITGA4	3676
ENSG00000204103	MAFB	9935
ENSG00000111348	ARHGDIB	397
ENSG00000077238	IL4R	3566
ENSG00000168421	RHOH	399
ENSG00000235844	HLA-DPA1	3113
ENSG00000105374	NKG7	4818
ENSG00000100365	NCF4	4689
ENSG00000110031	LPXN	9404
ENSG00000113263	ITK	3702
ENSG00000110876	SELPLG	6404
ENSG00000236693	HLA-DPB1	3115
ENSG00000167286	CD3D	915
ENSG00000167851	CD300A	11314
ENSG00000100385	IL2RB	3560
ENSG00000121281	ADCY7	113
ENSG00000171522	PTGER4	5734
ENSG00000122862	SRGN	5552
ENSG00000198821	CD247	919
ENSG00000126353	CCR7	1236
ENSG00000147065	MSN	4478
ENSG00000132965	ALOX5AP	241
ENSG00000125384	PTGER2	5732
ENSG00000128340	RAC2	5880
ENSG00000162645	GBP2	2634
ENSG00000141968	VAV1	7409
ENSG00000110852	CLEC2B	9976
ENSG00000174944	P2RY14	9934
ENSG00000100906	NFKBIA	4792
ENSG00000163220	S100A9	6280
ENSG00000216490	IFI30	10437
ENSG00000118855	MFSD1	64747
ENSG00000101265	RASSF2	9770
ENSG00000166340	TPP1	1200
ENSG00000177105	RHOG	391
ENSG00000111729	CLEC4A	50856
ENSG00000100453	GZMB	3002
ENSG00000213413	PVRIG	79037
ENSG00000143546	S100A8	6279
ENSG00000137752	CASP1	834
ENSG00000140379	BCL2A1	597
ENSG00000236632	HLA-E	3133
ENSG00000111796	KLRB1	3820
ENSG00000115523	GNLY	10578
ENSG00000069974	RAB27A	5873
ENSG00000115607	IL18RAP	8807
ENSG00000128294	TPST2	8459
ENSG00000142227	EMP3	2014
ENSG00000089639	GMIP	51291
ENSG00000182866	LCK	3932
ENSG00000008517	IL32	9235
ENSG00000213402	PTPRCAP	5790
ENSG00000168961	LGALS9	3965
ENSG00000198624	CCDC69	26112
ENSG00000101347	SAMHD1	25939
ENSG00000227816	TAP1	6890
ENSG00000117228	GBP1	2633
ENSG00000163131	CTSS	1520
ENSG00000100450	GZMH	2999
ENSG00000151651	ADAM8	101
ENSG00000173221	GLRX	2745
ENSG00000180644	PRF1	5551
ENSG00000110848	CD69	969
ENSG00000234745	HLA-B	3106
ENSG00000242361	HLA-DMA	3108
ENSG00000019582	CD74	972
ENSG00000213809	KLRK1	100528032
ENSG00000132334	PTPRE	5791
ENSG00000227993	HLA-DRA	3122
ENSG00000112303	VNN2	8875
ENSG00000110719	TCIRG1	10312
ENSG00000152061	RABGAP1L	9910
ENSG00000121552	CSTA	1475
ENSG00000115085	ZAP70	7535
ENSG00000237508	HLA-F	3134
ENSG00000204632	HLA-G	3135
ENSG00000169442	CD52	1043
ENSG00000241399	CD302	9936
ENSG00000139193	CD27	939

## Sheet: Blood cell type gene signature
Cell.Type	ensembl_gene_id	entrezgene	hgnc_symbol
B	ENSG00000004468	952	CD38
B	ENSG00000007312	974	CD79B
B	ENSG00000008853	23221	RHOBTB2
B	ENSG00000010244	7756	ZNF207
B	ENSG00000010671	695	BTK
B	ENSG00000012124	933	CD22
B	ENSG00000012779	240	ALOX5
B	ENSG00000019582	972	CD74
B	ENSG00000023445	330	BIRC3
B	ENSG00000028277	5452	POU2F2
B	ENSG00000033627	535	ATP6V0A1
B	ENSG00000038382	7204	TRIO
B	ENSG00000042980	10863	ADAM28
B	ENSG00000044574	3309	HSPA5
B	ENSG00000048462	608	TNFRSF17
B	ENSG00000051108	9709	HERPUD1
B	ENSG00000065882	23216	TBC1D1
B	ENSG00000066336	6688	SPI1
B	ENSG00000066923	10734	STAG3
B	ENSG00000068724	57217	TTC7A
B	ENSG00000070190	27071	DAPP1
B	ENSG00000071205	79658	ARHGAP10
B	ENSG00000072694	2213	FCGR2B
B	ENSG00000074219	8463	TEAD2
B	ENSG00000076554	7163	TPD52
B	ENSG00000077238	3566	IL4R
B	ENSG00000079263	11262	SP140
B	ENSG00000079819	2037	EPB41L2
B	ENSG00000079950	8417	STX7
B	ENSG00000081189	4208	MEF2C
B	ENSG00000085872	10523	CHERP
B	ENSG00000086300	29887	SNX10
B	ENSG00000091972	4345	CD200
B	ENSG00000095585	29760	BLNK
B	ENSG00000099953	4320	MMP11
B	ENSG00000100577	2954	GSTZ1
B	ENSG00000100580	283578	TMED8
B	ENSG00000100721	8115	TCL1A
B	ENSG00000101057	4605	MYBL2
B	ENSG00000101160	1522	CTSZ
B	ENSG00000102879	11151	CORO1A
B	ENSG00000103489	64131	XYLT1
B	ENSG00000103647	10391	CORO2B
B	ENSG00000103811	1512	CTSH
B	ENSG00000104081	90427	BMF
B	ENSG00000104312	8767	RIPK2
B	ENSG00000105369	973	CD79A
B	ENSG00000105374	4818	NKG7
B	ENSG00000105610	10661	KLF1
B	ENSG00000105887	136319	MTPN
B	ENSG00000107796	59	ACTA2
B	ENSG00000107968	1326	MAP3K8
B	ENSG00000108559	4927	NUP88
B	ENSG00000108639	9144	SYNGR2
B	ENSG00000110315	50862	RNF141
B	ENSG00000110777	5450	POU2AF1
B	ENSG00000110880	23603	CORO1C
B	ENSG00000110987	605	BCL7A
B	ENSG00000112149	9308	CD83
B	ENSG00000112561	7942	TFEB
B	ENSG00000112799	9450	LY86
B	ENSG00000114013	942	CD86
B	ENSG00000114395	11068	CYB561D2
B	ENSG00000114861	27086	FOXP1
B	ENSG00000115758	4953	ODC1
B	ENSG00000115919	8942	KYNU
B	ENSG00000116191	55103	RALGPS2
B	ENSG00000117322	1380	CR2
B	ENSG00000117394	6513	SLC2A1
B	ENSG00000118308	4033	LRMP
B	ENSG00000119333	89891	WDR34
B	ENSG00000119866	53335	BCL11A
B	ENSG00000119917	3437	IFIT3
B	ENSG00000120008	55717	WDR11
B	ENSG00000120738	1958	EGR1
B	ENSG00000123096	8082	SSPN
B	ENSG00000127074	6003	RGS13
B	ENSG00000128218	29802	VPREB3
B	ENSG00000128322	3543	IGLL1
B	ENSG00000131370	9467	SH3BP5
B	ENSG00000131401	#N/A	NAPSB
B	ENSG00000133056	5287	PIK3C2B
B	ENSG00000133740	1875	E2F5
B	ENSG00000133789	23075	SWAP70
B	ENSG00000133818	22800	RRAS2
B	ENSG00000135074	8728	ADAM19
B	ENSG00000135116	8739	HRK
B	ENSG00000135144	1840	DTX1
B	ENSG00000136193	9805	SCRN1
B	ENSG00000136573	640	BLK
B	ENSG00000137101	971	CD72
B	ENSG00000137265	3662	IRF4
B	ENSG00000137332	780	DDR1
B	ENSG00000137502	27314	RAB30
B	ENSG00000137509	5547	PRCP
B	ENSG00000138411	57520	HECW2
B	ENSG00000138764	901	CCNG2
B	ENSG00000138814	5530	PPP3CA
B	ENSG00000139174	144165	PRICKLE1
B	ENSG00000140968	3394	IRF8
B	ENSG00000141030	8533	COPS3
B	ENSG00000141682	5366	PMAIP1
B	ENSG00000141867	23476	BRD4
B	ENSG00000142459	115704	EVI5L
B	ENSG00000142583	6518	SLC2A5
B	ENSG00000143390	5993	RFX5
B	ENSG00000143801	5664	PSEN2
B	ENSG00000143819	2052	EPHX1
B	ENSG00000144645	114884	OSBPL10
B	ENSG00000145685	10184	LHFPL2
B	ENSG00000146192	221472	FGD2
B	ENSG00000146232	4794	NFKBIE
B	ENSG00000146477	6581	SLC22A3
B	ENSG00000146535	2768	GNA12
B	ENSG00000147889	1029	CDKN2A
B	ENSG00000147905	84186	ZCCHC7
B	ENSG00000147912	26267	FBXO10
B	ENSG00000149418	6768	ST14
B	ENSG00000149577	51092	SIDT2
B	ENSG00000149792	740	MRPL49
B	ENSG00000150093	3688	ITGB1
B	ENSG00000150995	3708	ITPR1
B	ENSG00000151748	60485	SAV1
B	ENSG00000152217	26040	SETBP1
B	ENSG00000152804	3087	HHEX
B	ENSG00000153064	55024	BANK1
B	ENSG00000155465	9056	SLC7A7
B	ENSG00000155629	118788	PIK3AP1
B	ENSG00000156110	132	ADK
B	ENSG00000157483	4643	MYO1E
B	ENSG00000157654	445815	PALM2-AKAP2
B	ENSG00000158473	912	CD1D
B	ENSG00000158481	911	CD1C
B	ENSG00000158517	653361	NCF1
B	ENSG00000159461	267	AMFR
B	ENSG00000160948	51160	VPS28
B	ENSG00000162613	8880	FUBP1
B	ENSG00000162734	8682	PEA15
B	ENSG00000163013	150726	FBXO41
B	ENSG00000163251	7855	FZD5
B	ENSG00000163568	9447	AIM2
B	ENSG00000163947	50650	ARHGEF3
B	ENSG00000165025	6850	SYK
B	ENSG00000165029	19	ABCA1
B	ENSG00000165168	1536	CYBB
B	ENSG00000165209	55342	STRBP
B	ENSG00000165458	3636	INPPL1
B	ENSG00000165810	153579	BTNL9
B	ENSG00000166483	7465	WEE1
B	ENSG00000166888	6778	STAT6
B	ENSG00000166949	4088	SMAD3
B	ENSG00000168081	5368	PNOC
B	ENSG00000168421	399	RHOH
B	ENSG00000168961	3965	LGALS9
B	ENSG00000169413	6039	RNASE6
B	ENSG00000169504	25932	CLIC4
B	ENSG00000169871	81844	TRIM56
B	ENSG00000170873	9788	MTSS1
B	ENSG00000171067	53838	C11orf24
B	ENSG00000171132	5581	PRKCE
B	ENSG00000171316	55636	CHD7
B	ENSG00000172216	1051	CEBPB
B	ENSG00000172270	682	BSG
B	ENSG00000172869	1657	DMXL1
B	ENSG00000173110	3310	HSPA6
B	ENSG00000173193	54625	PARP14
B	ENSG00000173198	10800	CYSLTR1
B	ENSG00000173801	3728	JUP
B	ENSG00000174123	81793	TLR10
B	ENSG00000175198	5095	PCCA
B	ENSG00000175482	57804	POLD4
B	ENSG00000175895	79666	PLEKHF2
B	ENSG00000176014	84617	TUBB6
B	ENSG00000177455	930	CD19
B	ENSG00000177731	2314	FLII
B	ENSG00000178445	2731	GLDC
B	ENSG00000179344	3119	HLA-DQB1
B	ENSG00000179750	9582	APOBEC3B
B	ENSG00000179909	7710	ZNF154
B	ENSG00000182199	6472	SHMT2
B	ENSG00000182240	25825	BACE2
B	ENSG00000185033	10509	SEMA4B
B	ENSG00000186265	151888	BTLA
B	ENSG00000186891	8784	TNFRSF18
B	ENSG00000187210	2650	GCNT1
B	ENSG00000187955	7373	COL14A1
B	ENSG00000188690	7390	UROS
B	ENSG00000188822	1269	CNR2
B	ENSG00000196092	5079	PAX5
B	ENSG00000196126	3123	HLA-DRB1
B	ENSG00000196628	6925	TCF4
B	ENSG00000196664	51284	TLR7
B	ENSG00000196735	3117	HLA-DQA1
B	ENSG00000196743	2760	GM2A
B	ENSG00000196975	307	ANXA4
B	ENSG00000197705	57565	KLHL14
B	ENSG00000197903	85236	HIST1H2BK
B	ENSG00000197943	5336	PLCG2
B	ENSG00000198382	7405	UVRAG
B	ENSG00000198502	3127	HLA-DRB5
B	ENSG00000198734	2153	F5
B	ENSG00000198833	51465	UBE2J1
B	ENSG00000203710	1378	CR1
B	ENSG00000204252	3111	HLA-DOA
B	ENSG00000204287	3122	HLA-DRA
B	ENSG00000205302	6643	SNX2
B	ENSG00000205413	54809	SAMD9
B	ENSG00000211592	#N/A	IGKC
B	ENSG00000211677	#N/A	IGLC2
B	ENSG00000229391	3128	HLA-DRB6
B	ENSG00000230675	3120	HLA-DQB2
B	ENSG00000231002	7726	TRIM26
B	ENSG00000233192	3117	HLA-DQA2
B	ENSG00000233192	3118	HLA-DQA2
B	ENSG00000235844	3113	HLA-DPA1
B	ENSG00000236693	3115	HLA-DPB1
B	ENSG00000242092	3109	HLA-DMB
B	ENSG00000242361	3108	HLA-DMA
B	ENSG00000243466	#N/A	IGKV1-5
B	ENSG00000243612	3112	HLA-DOB
B	ENSG00000254087	4067	LYN
B	ENSG00000262795	3460	IFNGR2
B	ENSG00000266028	23380	SRGAP2
B	ENSG00000269404	6689	SPIB
B	ENSG00000272398	100133941	CD24
B	ENSG00000275214	3429	IFI27
B	ENSG00000275990	4689	NCF4
B	ENSG00000277443	4082	MARCKS
B	ENSG00000277633	#N/A	IGHG1
B	ENSG00000278801	#N/A	IGHD
B	ENSG00000282184	#N/A	IGHG3
B	ENSG00000282657	#N/A	IGHM
CD8	ENSG00000073861	30009	TBX21
CD8	ENSG00000077984	8530	CST7
CD8	ENSG00000100385	3560	IL2RB
CD8	ENSG00000100450	2999	GZMH
CD8	ENSG00000115523	10578	GNLY
CD8	ENSG00000116667	81563	C1orf21
CD8	ENSG00000134545	3821	KLRC1
CD8	ENSG00000153563	925	CD8A
CD8	ENSG00000160307	6285	S100B
CD8	ENSG00000169252	154	ADRB2
CD8	ENSG00000180644	5551	PRF1
CD8	ENSG00000275395	8857	FCGBP
GRANS	ENSG00000005893	3920	LAMP2
GRANS	ENSG00000011009	11313	LYPLA2
GRANS	ENSG00000011198	51099	ABHD5
GRANS	ENSG00000012504	9971	NR1H4
GRANS	ENSG00000030582	2896	GRN
GRANS	ENSG00000034152	5606	MAP2K3
GRANS	ENSG00000043355	7546	ZIC2
GRANS	ENSG00000047597	7504	XK
GRANS	ENSG00000057252	6646	SOAT1
GRANS	ENSG00000057704	57458	TMCC3
GRANS	ENSG00000062716	81671	VMP1
GRANS	ENSG00000064490	8625	RFXANK
GRANS	ENSG00000068323	7030	TFE3
GRANS	ENSG00000073737	10170	DHRS9
GRANS	ENSG00000073921	8301	PICALM
GRANS	ENSG00000076053	10179	RBM7
GRANS	ENSG00000076662	3385	ICAM3
GRANS	ENSG00000083720	5019	OXCT1
GRANS	ENSG00000084636	1307	COL16A1
GRANS	ENSG00000084733	10890	RAB10
GRANS	ENSG00000086232	27102	EIF2AK1
GRANS	ENSG00000087086	2512	FTL
GRANS	ENSG00000087111	94005	PIGS
GRANS	ENSG00000088826	54498	SMOX
GRANS	ENSG00000088854	25943	C20orf194
GRANS	ENSG00000090382	4069	LYZ
GRANS	ENSG00000097033	51100	SH3GLB1
GRANS	ENSG00000099804	997	CDC34
GRANS	ENSG00000100030	5594	MAPK1
GRANS	ENSG00000100034	9647	PPM1F
GRANS	ENSG00000100368	1439	CSF2RB
GRANS	ENSG00000100504	5836	PYGL
GRANS	ENSG00000100558	26499	PLEK2
GRANS	ENSG00000100612	51635	DHRS7
GRANS	ENSG00000100614	5494	PPM1A
GRANS	ENSG00000100784	9252	RPS6KA5
GRANS	ENSG00000100985	4318	MMP9
GRANS	ENSG00000101265	9770	RASSF2
GRANS	ENSG00000101916	51311	TLR8
GRANS	ENSG00000102034	2000	ELF4
GRANS	ENSG00000103342	2935	GSPT1
GRANS	ENSG00000103502	10423	CDIPT
GRANS	ENSG00000103569	366	AQP9
GRANS	ENSG00000104267	760	CA2
GRANS	ENSG00000104689	8797	TNFRSF10A
GRANS	ENSG00000104765	665	BNIP3L
GRANS	ENSG00000104870	2217	FCGRT
GRANS	ENSG00000104904	4946	OAZ1
GRANS	ENSG00000105501	8778	SIGLEC5
GRANS	ENSG00000105701	23770	FKBP8
GRANS	ENSG00000105976	4233	MET
GRANS	ENSG00000106066	54504	CPVL
GRANS	ENSG00000106366	5054	SERPINE1
GRANS	ENSG00000108679	3959	LGALS3BP
GRANS	ENSG00000108813	1748	DLX4
GRANS	ENSG00000109861	1075	CTSC
GRANS	ENSG00000111275	217	ALDH2
GRANS	ENSG00000112096	6648	SOD2
GRANS	ENSG00000112303	8875	VNN2
GRANS	ENSG00000113916	604	BCL6
GRANS	ENSG00000114626	80325	ABTB1
GRANS	ENSG00000115271	25801	GCA
GRANS	ENSG00000115590	7850	IL1R2
GRANS	ENSG00000115607	8807	IL18RAP
GRANS	ENSG00000115828	25797	QPCT
GRANS	ENSG00000116701	4688	NCF2
GRANS	ENSG00000116741	5997	RGS2
GRANS	ENSG00000117091	962	CD48
GRANS	ENSG00000117153	59349	KLHL12
GRANS	ENSG00000117410	533	ATP6V0B
GRANS	ENSG00000118271	7276	TTR
GRANS	ENSG00000118526	6943	TCF21
GRANS	ENSG00000118564	26234	FBXL5
GRANS	ENSG00000118900	29855	UBN1
GRANS	ENSG00000119048	7320	UBE2B
GRANS	ENSG00000119535	1441	CSF3R
GRANS	ENSG00000119922	3433	IFIT2
GRANS	ENSG00000119950	4601	MXI1
GRANS	ENSG00000121807	729230	CCR2
GRANS	ENSG00000121905	3208	HPCA
GRANS	ENSG00000122176	2331	FMOD
GRANS	ENSG00000122203	57179	KIAA1191
GRANS	ENSG00000122481	25950	RWDD3
GRANS	ENSG00000123405	4778	NFE2
GRANS	ENSG00000123595	9367	RAB9A
GRANS	ENSG00000123700	3759	KCNJ2
GRANS	ENSG00000124102	5266	PI3
GRANS	ENSG00000124107	6590	SLPI
GRANS	ENSG00000124253	5105	PCK1
GRANS	ENSG00000124688	9587	MAD2L1BP
GRANS	ENSG00000125304	9375	TM9SF2
GRANS	ENSG00000126822	26030	PLEKHG3
GRANS	ENSG00000127951	10875	FGL2
GRANS	ENSG00000127990	8910	SGCE
GRANS	ENSG00000128311	7263	TST
GRANS	ENSG00000129472	84932	RAB2B
GRANS	ENSG00000129657	6397	SEC14L1
GRANS	ENSG00000130303	684	BST2
GRANS	ENSG00000130830	4354	MPP1
GRANS	ENSG00000131724	3597	IL13RA1
GRANS	ENSG00000131981	3958	LGALS3
GRANS	ENSG00000132005	5989	RFX1
GRANS	ENSG00000132825	5509	PPP1R3D
GRANS	ENSG00000132965	241	ALOX5AP
GRANS	ENSG00000133048	1116	CHI3L1
GRANS	ENSG00000133069	9911	TMCC2
GRANS	ENSG00000133318	10313	RTN3
GRANS	ENSG00000133606	23608	MKRN1
GRANS	ENSG00000134198	10100	TSPAN2
GRANS	ENSG00000134323	4613	MYCN
GRANS	ENSG00000135045	55071	C9orf40
GRANS	ENSG00000135363	4005	LMO2
GRANS	ENSG00000135503	91	ACVR1B
GRANS	ENSG00000135636	8291	DYSF
GRANS	ENSG00000135766	54583	EGLN1
GRANS	ENSG00000135821	2752	GLUL
GRANS	ENSG00000135823	10228	STX6
GRANS	ENSG00000135838	80896	NPL
GRANS	ENSG00000136040	10154	PLXNC1
GRANS	ENSG00000136156	9445	ITM2B
GRANS	ENSG00000136238	5879	RAC1
GRANS	ENSG00000136689	3557	IL1RN
GRANS	ENSG00000136819	51759	C9orf78
GRANS	ENSG00000136842	7111	TMOD1
GRANS	ENSG00000136867	1318	SLC31A2
GRANS	ENSG00000136999	4856	NOV
GRANS	ENSG00000137198	2766	GMPR
GRANS	ENSG00000137575	6386	SDCBP
GRANS	ENSG00000137674	9313	MMP20
GRANS	ENSG00000138356	316	AOX1
GRANS	ENSG00000139278	11010	GLIPR1
GRANS	ENSG00000139318	1848	DUSP6
GRANS	ENSG00000139370	121260	SLC15A4
GRANS	ENSG00000139626	3695	ITGB7
GRANS	ENSG00000140563	55784	MCTP2
GRANS	ENSG00000141401	3613	IMPA2
GRANS	ENSG00000141448	2627	GATA6
GRANS	ENSG00000141480	409	ARRB2
GRANS	ENSG00000141582	8535	CBX4
GRANS	ENSG00000142657	5226	PGD
GRANS	ENSG00000142669	83442	SH3BGRL3
GRANS	ENSG00000143162	8804	CREG1
GRANS	ENSG00000143321	3068	HDGF
GRANS	ENSG00000143376	81609	SNX27
GRANS	ENSG00000143416	8991	SELENBP1
GRANS	ENSG00000143774	2987	GUK1
GRANS	ENSG00000144455	285362	SUMF1
GRANS	ENSG00000145335	6622	SNCA
GRANS	ENSG00000145362	287	ANK2
GRANS	ENSG00000145826	3950	LECT2
GRANS	ENSG00000146426	26230	TIAM2
GRANS	ENSG00000146592	9586	CREB5
GRANS	ENSG00000147394	7739	ZNF185
GRANS	ENSG00000147416	526	ATP6V1B2
GRANS	ENSG00000147459	80005	DOCK5
GRANS	ENSG00000147509	8601	RGS20
GRANS	ENSG00000148180	2934	GSN
GRANS	ENSG00000148572	29982	NRBF2
GRANS	ENSG00000148926	133	ADM
GRANS	ENSG00000149131	710	SERPING1
GRANS	ENSG00000149269	5058	PAK1
GRANS	ENSG00000151726	2180	ACSL1
GRANS	ENSG00000152256	5163	PDK1
GRANS	ENSG00000153140	1070	CETN3
GRANS	ENSG00000153814	221895	JAZF1
GRANS	ENSG00000153896	148103	ZNF599
GRANS	ENSG00000155926	6503	SLA
GRANS	ENSG00000156273	571	BACH1
GRANS	ENSG00000156587	9246	UBE2L6
GRANS	ENSG00000157916	11079	RER1
GRANS	ENSG00000158485	910	CD1B
GRANS	ENSG00000158578	212	ALAS2
GRANS	ENSG00000158825	978	CDA
GRANS	ENSG00000159346	51094	ADIPOR1
GRANS	ENSG00000159763	5304	PIP
GRANS	ENSG00000161011	8878	SQSTM1
GRANS	ENSG00000161533	51	ACOX1
GRANS	ENSG00000162551	249	ALPL
GRANS	ENSG00000162747	2215	FCGR3B
GRANS	ENSG00000163041	3020	H3F3A
GRANS	ENSG00000163083	3625	INHBB
GRANS	ENSG00000163131	1520	CTSS
GRANS	ENSG00000163191	6282	S100A11
GRANS	ENSG00000163235	7039	TGFA
GRANS	ENSG00000163412	317649	EIF4E3
GRANS	ENSG00000163563	4332	MNDA
GRANS	ENSG00000163993	6286	S100P
GRANS	ENSG00000164047	820	CAMP
GRANS	ENSG00000164105	8819	SAP30
GRANS	ENSG00000164111	308	ANXA5
GRANS	ENSG00000164442	10370	CITED2
GRANS	ENSG00000164733	1508	CTSB
GRANS	ENSG00000166396	8710	SERPINB7
GRANS	ENSG00000166947	2038	EPB42
GRANS	ENSG00000166963	4130	MAP1A
GRANS	ENSG00000167962	90850	ZNF598
GRANS	ENSG00000169180	23214	XPO6
GRANS	ENSG00000169385	6036	RNASE2
GRANS	ENSG00000169403	5724	PTAFR
GRANS	ENSG00000169908	4071	TM4SF1
GRANS	ENSG00000170289	54714	CNGB3
GRANS	ENSG00000170421	3856	KRT8
GRANS	ENSG00000170836	8493	PPM1D
GRANS	ENSG00000171051	2357	FPR1
GRANS	ENSG00000171314	5223	PGAM1
GRANS	ENSG00000171552	598	BCL2L1
GRANS	ENSG00000171840	4815	NINJ2
GRANS	ENSG00000171860	719	C3AR1
GRANS	ENSG00000172354	2783	GNB2
GRANS	ENSG00000172765	23023	TMCC1
GRANS	ENSG00000172936	4615	MYD88
GRANS	ENSG00000173114	54674	LRRN3
GRANS	ENSG00000173535	8794	TNFRSF10C
GRANS	ENSG00000173825	220359	TIGD3
GRANS	ENSG00000173898	6712	SPTBN2
GRANS	ENSG00000175426	5122	PCSK1
GRANS	ENSG00000175806	4482	MSRA
GRANS	ENSG00000176393	6051	RNPEP
GRANS	ENSG00000177156	6888	TALDO1
GRANS	ENSG00000178719	2907	GRINA
GRANS	ENSG00000179820	91663	MYADM
GRANS	ENSG00000181788	6478	SIAH2
GRANS	ENSG00000182054	3418	IDH2
GRANS	ENSG00000182541	3985	LIMK2
GRANS	ENSG00000182575	11248	NXPH3
GRANS	ENSG00000183486	4600	MX2
GRANS	ENSG00000184221	116448	OLIG1
GRANS	ENSG00000184792	23762	OSBP2
GRANS	ENSG00000184937	7490	WT1
GRANS	ENSG00000185201	10581	IFITM2
GRANS	ENSG00000185862	2124	EVI2B
GRANS	ENSG00000185883	527	ATP6V0C
GRANS	ENSG00000186350	6256	RXRA
GRANS	ENSG00000188906	120892	LRRK2
GRANS	ENSG00000196549	4311	MME
GRANS	ENSG00000196565	3048	HBG2
GRANS	ENSG00000197208	6583	SLC22A4
GRANS	ENSG00000198125	4151	MB
GRANS	ENSG00000198901	9055	PRC1
GRANS	ENSG00000198951	4668	NAGA
GRANS	ENSG00000204160	84243	ZDHHC18
GRANS	ENSG00000206047	1667	DEFA1
GRANS	ENSG00000213918	1773	DNASE1
GRANS	ENSG00000227816	6890	TAP1
GRANS	ENSG00000233276	2876	GPX1
GRANS	ENSG00000234475	3303	HSPA1A
GRANS	ENSG00000234906	344	APOC2
GRANS	ENSG00000236149	23	ABCF1
GRANS	ENSG00000237834	4340	MOG
GRANS	ENSG00000250361	2994	GYPB
GRANS	ENSG00000264343	100996717	NOTCH2NL
GRANS	ENSG00000264343	388677	NOTCH2NL
GRANS	ENSG00000266412	8031	NCOA4
GRANS	ENSG00000269335	8517	IKBKG
GRANS	ENSG00000274000	11027	LILRA2
GRANS	ENSG00000274671	153562	MARVELD2
GRANS	ENSG00000275911	54820	NDE1
GRANS	ENSG00000277791	5691	PSMB3
GRANS	ENSG00000282607	8972	MGAM
LYMPHS	ENSG00000071082	6160	RPL31
LYMPHS	ENSG00000071242	6196	RPS6KA2
LYMPHS	ENSG00000102678	2254	FGF9
LYMPHS	ENSG00000111669	7167	TPI1
LYMPHS	ENSG00000117481	387338	NSUN4
LYMPHS	ENSG00000122026	6144	RPL21
LYMPHS	ENSG00000124570	5269	SERPINB6
LYMPHS	ENSG00000125691	9349	RPL23
LYMPHS	ENSG00000128272	468	ATF4
LYMPHS	ENSG00000131174	1349	COX7B
LYMPHS	ENSG00000131469	6155	RPL27
LYMPHS	ENSG00000134900	7174	TPP2
LYMPHS	ENSG00000136942	11224	RPL35
LYMPHS	ENSG00000137154	6194	RPS6
LYMPHS	ENSG00000138326	6229	RPS24
LYMPHS	ENSG00000142676	6135	RPL11
LYMPHS	ENSG00000144713	6161	RPL32
LYMPHS	ENSG00000145425	6189	RPS3A
LYMPHS	ENSG00000148795	1586	CYP17A1
LYMPHS	ENSG00000156467	7381	UQCRB
LYMPHS	ENSG00000164587	6208	RPS14
LYMPHS	ENSG00000164919	1345	COX6C
LYMPHS	ENSG00000167658	1938	EEF2
LYMPHS	ENSG00000168488	11273	ATXN2L
LYMPHS	ENSG00000170860	27258	LSM3
LYMPHS	ENSG00000171858	6227	RPS21
LYMPHS	ENSG00000173638	6573	SLC19A1
LYMPHS	ENSG00000174788	126006	PCP2
LYMPHS	ENSG00000177606	3725	JUN
LYMPHS	ENSG00000187231	91404	SESTD1
LYMPHS	ENSG00000251562	#N/A	MALAT1
T	ENSG00000010810	2534	FYN
T	ENSG00000013725	923	CD6
T	ENSG00000013810	10460	TACC3
T	ENSG00000040933	3631	INPP4A
T	ENSG00000043462	3937	LCP2
T	ENSG00000054654	23224	SYNE2
T	ENSG00000065675	5588	PRKCQ
T	ENSG00000067715	6857	SYT1
T	ENSG00000069020	375449	MAST4
T	ENSG00000069667	6095	RORA
T	ENSG00000072110	87	ACTN1
T	ENSG00000074966	7294	TXK
T	ENSG00000078596	9452	ITM2A
T	ENSG00000079335	8556	CDC14A
T	ENSG00000081059	6932	TCF7
T	ENSG00000088387	23348	DOCK9
T	ENSG00000089022	8550	MAPKAPK5
T	ENSG00000089159	5829	PXN
T	ENSG00000090006	8425	LTBP4
T	ENSG00000090554	2323	FLT3LG
T	ENSG00000091409	3655	ITGA6
T	ENSG00000099139	5125	PCSK5
T	ENSG00000101224	994	CDC25B
T	ENSG00000101298	9751	SNPH
T	ENSG00000101577	9663	LPIN2
T	ENSG00000104660	23484	LEPROTL1
T	ENSG00000106560	26157	GIMAP2
T	ENSG00000106952	944	TNFSF8
T	ENSG00000107281	56654	NPDC1
T	ENSG00000107485	2625	GATA3
T	ENSG00000107742	9806	SPOCK2
T	ENSG00000109452	8821	INPP4B
T	ENSG00000110448	921	CD5
T	ENSG00000110876	6404	SELPLG
T	ENSG00000110934	51411	BIN2
T	ENSG00000111266	80824	DUSP16
T	ENSG00000111716	3945	LDHB
T	ENSG00000111796	3820	KLRB1
T	ENSG00000113088	3003	GZMK
T	ENSG00000113263	3702	ITK
T	ENSG00000113448	5144	PDE4D
T	ENSG00000114737	1154	CISH
T	ENSG00000114739	93	ACVR2B
T	ENSG00000114812	7433	VIPR1
T	ENSG00000115085	7535	ZAP70
T	ENSG00000115604	8809	IL18R1
T	ENSG00000115738	3398	ID2
T	ENSG00000115977	22848	AAK1
T	ENSG00000116824	914	CD2
T	ENSG00000117228	2633	GBP1
T	ENSG00000117643	57134	MAN1C1
T	ENSG00000118503	7128	TNFAIP3
T	ENSG00000118971	894	CCND2
T	ENSG00000123124	11059	WWP1
T	ENSG00000123240	10133	OPTN
T	ENSG00000124496	55809	TRERF1
T	ENSG00000124813	860	RUNX2
T	ENSG00000125384	5732	PTGER2
T	ENSG00000127152	64919	BCL11B
T	ENSG00000130203	348	APOE
T	ENSG00000130958	11046	SLC35D2
T	ENSG00000132002	3337	DNAJB1
T	ENSG00000132561	4147	MATN2
T	ENSG00000133321	5920	RARRES3
T	ENSG00000133574	55303	GIMAP4
T	ENSG00000133895	4221	MEN1
T	ENSG00000134333	3939	LDHA
T	ENSG00000134352	3572	IL6ST
T	ENSG00000135046	301	ANXA1
T	ENSG00000137193	5292	PIM1
T	ENSG00000137642	6653	SORL1
T	ENSG00000138378	6775	STAT4
T	ENSG00000138795	51176	LEF1
T	ENSG00000138821	64116	SLC39A8
T	ENSG00000139112	23710	GABARAPL1
T	ENSG00000139187	10219	KLRG1
T	ENSG00000140092	10516	FBLN5
T	ENSG00000140743	101060399	CDR2
T	ENSG00000140743	1039	CDR2
T	ENSG00000141232	10140	TOB1
T	ENSG00000143546	6279	S100A8
T	ENSG00000143772	3707	ITPKB
T	ENSG00000144749	26018	LRIG1
T	ENSG00000145220	55646	LYAR
T	ENSG00000145675	5295	PIK3R1
T	ENSG00000148908	6001	RGS10
T	ENSG00000150054	143098	MPP7
T	ENSG00000151929	9531	BAG3
T	ENSG00000152495	814	CAMK4
T	ENSG00000153234	4929	NR4A2
T	ENSG00000153250	5937	RBMS1
T	ENSG00000154229	5578	PRKCA
T	ENSG00000154310	23043	TNIK
T	ENSG00000156299	7074	TIAM1
T	ENSG00000156970	701	BUB1B
T	ENSG00000158050	1844	DUSP2
T	ENSG00000160191	5152	PDE9A
T	ENSG00000160654	917	CD3G
T	ENSG00000160712	3570	IL6R
T	ENSG00000161381	57125	PLXDC1
T	ENSG00000162645	2634	GBP2
T	ENSG00000162676	2672	GFI1
T	ENSG00000163399	476	ATP1A1
T	ENSG00000163558	5584	PRKCI
T	ENSG00000163687	1776	DNASE1L3
T	ENSG00000165272	360	AQP3
T	ENSG00000167286	915	CD3D
T	ENSG00000168685	3575	IL7R
T	ENSG00000169884	7480	WNT10B
T	ENSG00000171843	4300	MLLT3
T	ENSG00000172005	4118	MAL
T	ENSG00000172543	1521	CTSW
T	ENSG00000172575	10125	RASGRP1
T	ENSG00000172780	339122	RAB43
T	ENSG00000173917	3212	HOXB2
T	ENSG00000176463	28232	SLCO3A1
T	ENSG00000178562	940	CD28
T	ENSG00000182568	6304	SATB1
T	ENSG00000182866	3932	LCK
T	ENSG00000183696	7378	UPP1
T	ENSG00000183918	4068	SH2D1A
T	ENSG00000184557	9021	SOCS3
T	ENSG00000184613	4753	NELL2
T	ENSG00000185697	4603	MYBL1
T	ENSG00000185813	5833	PCYT2
T	ENSG00000185885	8519	IFITM1
T	ENSG00000187764	10507	SEMA4D
T	ENSG00000189283	2272	FHIT
T	ENSG00000196839	100	ADA
T	ENSG00000197635	1803	DPP4
T	ENSG00000197747	6281	S100A10
T	ENSG00000198851	916	CD3E
T	ENSG00000213654	63940	GPSM3
T	ENSG00000213658	27040	LAT
T	ENSG00000213809	22914	KLRK1
T	ENSG00000213809	100528032	KLRK1
T	ENSG00000213930	2592	GALT
T	ENSG00000215788	8718	TNFRSF25
T	ENSG00000221890	23467	NPTXR
T	ENSG00000234258	3305	HSPA1L
T	ENSG00000271503	6352	CCL5
T	ENSG00000276495	321	APBA2
