# Supplementary material for: Improving lung cancer risk stratification leveraging whole transcriptome RNA sequencing and machine learning across multiple cohorts
Source: BMC Med Genomics. 2020 Oct 22;13(Suppl 10):151. doi: 10.1186/s12920-020-00782-1 (PMC7579926; doi:10.1186/s12920-020-00782-1)
Supplement: Supplementary file 3 — Additional file 3. Gene Ontology biological processes overrepresented in gene modules identified from the gene co-expression network.) [file 12920_2020_782_MOESM3_ESM.xls]

## Sheet: Sheet1
Analysis Type:	PANTHER Overrepresentation Test (Released 20190711)
Annotation Version and Release Date:	PANTHER version 14.1 Released 2019-03-12
Analyzed List:	Genes belonging to each module (Homo sapiens)
Reference List:	All 15,683 Ensembl genes used in the WGCNA (Homo sapiens)
Test Type:	FISHER
Correction:	FDR
Module name	color label	Biological Process	Background	Foreground	expected	over/under	fold enrichment	raw P-value	FDR	GO annotation data set
Module01	lightyellow	steroid metabolic process (GO:0008202)	26	7	0.27	+	26.39	3.16e-08	5.57e-05	PANTHER GO-Slim Biological processes
Module01	lightyellow	hormone metabolic process (GO:0042445)	16	4	0.16	+	24.5	4.26e-05	0.025	PANTHER GO-Slim Biological processes
Module01	lightyellow	respiratory electron transport chain (GO:0022904)	41	5	0.42	+	11.95	9.61e-05	0.0338	PANTHER GO-Slim Biological processes
Module01	lightyellow	lipid metabolic process (GO:0006629)	80	8	0.82	+	9.8	2.88e-06	0.00254	PANTHER GO-Slim Biological processes
Module01	lightyellow	fatty acid metabolic process (GO:0006631)	89	7	0.91	+	7.71	5.2e-05	0.0229	PANTHER GO-Slim Biological processes
Module02	pink	cell-cell adhesion via plasma-membrane adhesion molecules (GO:0098742)	36	10	1.81	+	5.52	5.1e-05	0.0449	PANTHER GO-Slim Biological processes
Module02	pink	multicellular organismal process (GO:0032501)	697	65	35.1	+	1.85	4.91e-06	0.00865	PANTHER GO-Slim Biological processes
Module03	black	ER to Golgi vesicle-mediated transport (GO:0006888)	63	19	3.55	+	5.36	4.23e-08	7.45e-05	PANTHER GO-Slim Biological processes
Module03	black	polysaccharide metabolic process (GO:0005976)	45	12	2.53	+	4.74	3.71e-05	0.00934	PANTHER GO-Slim Biological processes
Module03	black	Golgi vesicle transport (GO:0048193)	95	21	5.35	+	3.93	7.33e-07	0.00043	PANTHER GO-Slim Biological processes
Module03	black	protein glycosylation (GO:0006486)	86	17	4.84	+	3.51	2.91e-05	0.00854	PANTHER GO-Slim Biological processes
Module03	black	glycoprotein biosynthetic process (GO:0009101)	90	17	5.07	+	3.35	4.81e-05	0.0106	PANTHER GO-Slim Biological processes
Module03	black	endomembrane system organization (GO:0010256)	82	15	4.62	+	3.25	0.00018	0.0353	PANTHER GO-Slim Biological processes
Module03	black	carbohydrate metabolic process (GO:0005975)	129	19	7.26	+	2.62	0.00033	0.0447	PANTHER GO-Slim Biological processes
Module03	black	establishment of localization (GO:0051234)	880	78	49.55	+	1.57	0.000181	0.0319	PANTHER GO-Slim Biological processes
Module03	black	transport (GO:0006810)	880	78	49.55	+	1.57	0.000181	0.029	PANTHER GO-Slim Biological processes
Module03	black	localization (GO:0051179)	1505	119	84.73	+	1.4	0.000266	0.039	PANTHER GO-Slim Biological processes
Module04	yellow	inactivation of MAPK activity (GO:0000188)	9	8	0.7	+	11.35	1.01e-05	0.00595	PANTHER GO-Slim Biological processes
Module04	yellow	negative regulation of MAP kinase activity (GO:0043407)	12	8	0.94	+	8.51	4.32e-05	0.019	PANTHER GO-Slim Biological processes
Module04	yellow	negative regulation of protein serine/threonine kinase activity (GO:0071901)	21	12	1.64	+	7.3	1.72e-06	0.00303	PANTHER GO-Slim Biological processes
Module04	yellow	regulation of protein serine/threonine kinase activity (GO:0071900)	42	15	3.29	+	4.56	9.09e-06	0.00801	PANTHER GO-Slim Biological processes
Module04	yellow	regulation of protein kinase activity (GO:0045859)	54	15	4.23	+	3.55	0.000103	0.0258	PANTHER GO-Slim Biological processes
Module04	yellow	regulation of protein phosphorylation (GO:0001932)	55	15	4.31	+	3.48	0.000122	0.0268	PANTHER GO-Slim Biological processes
Module04	yellow	regulation of cell cycle (GO:0051726)	102	21	7.99	+	2.63	0.000287	0.0337	PANTHER GO-Slim Biological processes
Module04	yellow	regulation of phosphorus metabolic process (GO:0051174)	169	31	13.24	+	2.34	5.19e-05	0.0183	PANTHER GO-Slim Biological processes
Module04	yellow	regulation of phosphate metabolic process (GO:0019220)	169	31	13.24	+	2.34	5.19e-05	0.0152	PANTHER GO-Slim Biological processes
Module04	yellow	regulation of phosphorylation (GO:0042325)	150	27	11.75	+	2.3	0.00021	0.037	PANTHER GO-Slim Biological processes
Module04	yellow	regulation of cellular metabolic process (GO:0031323)	340	47	26.63	+	1.76	0.000468	0.0458	PANTHER GO-Slim Biological processes
Module04	yellow	transcription, DNA-templated (GO:0006351)	848	98	66.42	+	1.48	0.000279	0.035	PANTHER GO-Slim Biological processes
Module04	yellow	regulation of metabolic process (GO:0019222)	962	107	75.35	+	1.42	0.000588	0.0493	PANTHER GO-Slim Biological processes
Module04	yellow	gene expression (GO:0010467)	1333	143	104.41	+	1.37	0.000257	0.0348	PANTHER GO-Slim Biological processes
Module04	yellow	regulation of biological process (GO:0050789)	1805	184	141.37	+	1.3	0.000343	0.0355	PANTHER GO-Slim Biological processes
Module04	yellow	macromolecule metabolic process (GO:0043170)	1815	184	142.16	+	1.29	0.000496	0.0459	PANTHER GO-Slim Biological processes
Module05	white	drug transport (GO:0015893)	19	6	0.04	+	> 100	9.11e-12	1.6e-08	PANTHER GO-Slim Biological processes
Module05	white	reactive oxygen species metabolic process (GO:0072593)	24	6	0.05	+	> 100	3.03e-11	2.67e-08	PANTHER GO-Slim Biological processes
Module05	white	response to drug (GO:0042493)	47	6	0.1	+	59.97	1.13e-09	6.66e-07	PANTHER GO-Slim Biological processes
Module05	white	response to toxic substance (GO:0009636)	64	6	0.14	+	44.04	6.32e-09	2.78e-06	PANTHER GO-Slim Biological processes
Module05	white	cellular catabolic process (GO:0044248)	86	6	0.18	+	32.77	3.33e-08	1.17e-05	PANTHER GO-Slim Biological processes
Module05	white	drug metabolic process (GO:0017144)	94	6	0.2	+	29.98	5.5e-08	1.61e-05	PANTHER GO-Slim Biological processes
Module05	white	cofactor metabolic process (GO:0051186)	123	6	0.26	+	22.92	2.52e-07	6.33e-05	PANTHER GO-Slim Biological processes
Module05	white	cellular response to chemical stimulus (GO:0070887)	132	6	0.28	+	21.35	3.75e-07	8.26e-05	PANTHER GO-Slim Biological processes
Module05	white	response to chemical (GO:0042221)	334	8	0.71	+	11.25	3.87e-07	7.58e-05	PANTHER GO-Slim Biological processes
Module05	white	response to stimulus (GO:0050896)	688	8	1.46	+	5.46	7.24e-05	0.0127	PANTHER GO-Slim Biological processes
Module06	darkred	nucleosome assembly (GO:0006334)	18	8	0.08	+	99.26	1.42e-13	6.26e-11	PANTHER GO-Slim Biological processes
Module06	darkred	negative regulation of DNA recombination (GO:0045910)	10	4	0.04	+	89.33	3.46e-07	0.000102	PANTHER GO-Slim Biological processes
Module06	darkred	negative regulation of chromatin silencing (GO:0031936)	10	4	0.04	+	89.33	3.46e-07	8.7e-05	PANTHER GO-Slim Biological processes
Module06	darkred	negative regulation of DNA metabolic process (GO:0051053)	12	4	0.05	+	74.44	6.25e-07	0.000138	PANTHER GO-Slim Biological processes
Module06	darkred	regulation of gene expression, epigenetic (GO:0040029)	14	4	0.06	+	63.81	1.04e-06	0.000204	PANTHER GO-Slim Biological processes
Module06	darkred	cellular component assembly (GO:0022607)	48	12	0.21	+	55.83	2.32e-17	4.09e-14	PANTHER GO-Slim Biological processes
Module06	darkred	chromatin assembly or disassembly (GO:0006333)	17	4	0.08	+	52.55	2.02e-06	0.000356	PANTHER GO-Slim Biological processes
Module06	darkred	chromosome condensation (GO:0030261)	18	4	0.08	+	49.63	2.46e-06	0.000394	PANTHER GO-Slim Biological processes
Module06	darkred	nucleosome organization (GO:0034728)	19	4	0.09	+	47.02	2.97e-06	0.000436	PANTHER GO-Slim Biological processes
Module06	darkred	DNA packaging (GO:0006323)	19	4	0.09	+	47.02	2.97e-06	0.000402	PANTHER GO-Slim Biological processes
Module06	darkred	protein-DNA complex subunit organization (GO:0071824)	20	4	0.09	+	44.67	3.55e-06	0.000417	PANTHER GO-Slim Biological processes
Module06	darkred	chromatin silencing (GO:0006342)	22	4	0.1	+	40.61	4.96e-06	0.000546	PANTHER GO-Slim Biological processes
Module06	darkred	DNA conformation change (GO:0071103)	25	4	0.11	+	35.73	7.81e-06	0.000809	PANTHER GO-Slim Biological processes
Module06	darkred	DNA recombination (GO:0006310)	27	4	0.12	+	33.09	1.03e-05	0.00101	PANTHER GO-Slim Biological processes
Module06	darkred	regulation of DNA metabolic process (GO:0051052)	40	4	0.18	+	22.33	4.25e-05	0.00393	PANTHER GO-Slim Biological processes
Module06	darkred	cellular component organization or biogenesis (GO:0071840)	184	14	0.82	+	16.99	1.38e-13	1.21e-10	PANTHER GO-Slim Biological processes
Module06	darkred	cellular component biogenesis (GO:0044085)	184	14	0.82	+	16.99	1.38e-13	8.09e-11	PANTHER GO-Slim Biological processes
Module06	darkred	chromatin organization (GO:0006325)	94	7	0.42	+	16.63	3.04e-07	0.000107	PANTHER GO-Slim Biological processes
Module06	darkred	regulation of gene expression (GO:0010468)	61	4	0.27	+	14.64	0.000197	0.0174	PANTHER GO-Slim Biological processes
Module06	darkred	negative regulation of nucleic acid-templated transcription (GO:1903507)	65	4	0.29	+	13.74	0.000249	0.0199	PANTHER GO-Slim Biological processes
Module06	darkred	negative regulation of transcription, DNA-templated (GO:0045892)	65	4	0.29	+	13.74	0.000249	0.019	PANTHER GO-Slim Biological processes
Module06	darkred	negative regulation of RNA biosynthetic process (GO:1902679)	65	4	0.29	+	13.74	0.000249	0.0183	PANTHER GO-Slim Biological processes
Module06	darkred	negative regulation of cellular biosynthetic process (GO:0031327)	70	4	0.31	+	12.76	0.000326	0.0221	PANTHER GO-Slim Biological processes
Module06	darkred	chromosome organization (GO:0051276)	135	7	0.6	+	11.58	3.05e-06	0.000384	PANTHER GO-Slim Biological processes
Module06	darkred	negative regulation of biosynthetic process (GO:0009890)	82	4	0.37	+	10.89	0.000578	0.0363	PANTHER GO-Slim Biological processes
Module06	darkred	negative regulation of metabolic process (GO:0009892)	84	4	0.38	+	10.63	0.00063	0.0383	PANTHER GO-Slim Biological processes
Module06	darkred	regulation of macromolecule metabolic process (GO:0060255)	88	4	0.39	+	10.15	0.000745	0.0437	PANTHER GO-Slim Biological processes
Module06	darkred	DNA metabolic process (GO:0006259)	91	4	0.41	+	9.82	0.000841	0.0477	PANTHER GO-Slim Biological processes
Module06	darkred	regulation of nucleobase-containing compound metabolic process (GO:0019219)	124	5	0.56	+	9.01	0.000269	0.0189	PANTHER GO-Slim Biological processes
Module06	darkred	protein-containing complex subunit organization (GO:0043933)	188	6	0.84	+	7.13	0.000218	0.0183	PANTHER GO-Slim Biological processes
Module06	darkred	organelle organization (GO:0006996)	600	10	2.69	+	3.72	0.000332	0.0217	PANTHER GO-Slim Biological processes
Module09	blue	intraciliary transport (GO:0042073)	16	13	2.27	+	5.74	1.56e-05	0.00196	PANTHER GO-Slim Biological processes
Module09	blue	cilium organization (GO:0044782)	76	53	10.76	+	4.92	1.98e-16	3.5e-13	PANTHER GO-Slim Biological processes
Module09	blue	vesicle targeting, trans-Golgi to periciliary membrane compartment (GO:0097712)	56	38	7.93	+	4.79	6.45e-12	3.79e-09	PANTHER GO-Slim Biological processes
Module09	blue	ciliary basal body-plasma membrane docking (GO:0097711)	56	38	7.93	+	4.79	6.45e-12	2.84e-09	PANTHER GO-Slim Biological processes
Module09	blue	cilium assembly (GO:0060271)	56	38	7.93	+	4.79	6.45e-12	2.27e-09	PANTHER GO-Slim Biological processes
Module09	blue	ciliary transition zone assembly (GO:1905349)	56	38	7.93	+	4.79	6.45e-12	1.89e-09	PANTHER GO-Slim Biological processes
Module09	blue	intraciliary transport involved in cilium assembly (GO:0035735)	56	38	7.93	+	4.79	6.45e-12	1.62e-09	PANTHER GO-Slim Biological processes
Module09	blue	axoneme assembly (GO:0035082)	56	38	7.93	+	4.79	6.45e-12	1.42e-09	PANTHER GO-Slim Biological processes
Module09	blue	protein localization to cilium (GO:0061512)	66	44	9.35	+	4.71	2.2e-13	1.94e-10	PANTHER GO-Slim Biological processes
Module09	blue	cilium movement (GO:0003341)	26	16	3.68	+	4.35	2.05e-05	0.00241	PANTHER GO-Slim Biological processes
Module09	blue	microtubule-based movement (GO:0007018)	78	36	11.04	+	3.26	5.66e-08	9.97e-06	PANTHER GO-Slim Biological processes
Module09	blue	protein localization to organelle (GO:0033365)	128	50	18.12	+	2.76	1.48e-08	2.89e-06	PANTHER GO-Slim Biological processes
Module09	blue	microtubule-based process (GO:0007017)	167	56	23.65	+	2.37	1.72e-07	2.75e-05	PANTHER GO-Slim Biological processes
Module10	cyan	mitochondrial electron transport, ubiquinol to cytochrome c (GO:0006122)	8	3	0.12	+	25.93	0.000433	0.0305	PANTHER GO-Slim Biological processes
Module10	cyan	mitochondrial ATP synthesis coupled electron transport (GO:0042775)	21	6	0.3	+	19.76	1.79e-06	0.000316	PANTHER GO-Slim Biological processes
Module10	cyan	ATP synthesis coupled electron transport (GO:0042773)	21	6	0.3	+	19.76	1.79e-06	0.000287	PANTHER GO-Slim Biological processes
Module10	cyan	ATP synthesis coupled proton transport (GO:0015986)	33	9	0.48	+	18.86	6.01e-09	5.29e-06	PANTHER GO-Slim Biological processes
Module10	cyan	energy coupled proton transport, down electrochemical gradient (GO:0015985)	33	9	0.48	+	18.86	6.01e-09	3.53e-06	PANTHER GO-Slim Biological processes
Module10	cyan	proton transmembrane transport (GO:1902600)	38	10	0.55	+	18.2	1.13e-09	1.98e-06	PANTHER GO-Slim Biological processes
Module10	cyan	oxidative phosphorylation (GO:0006119)	30	7	0.43	+	16.14	7.7e-07	0.000194	PANTHER GO-Slim Biological processes
Module10	cyan	ATP metabolic process (GO:0046034)	32	7	0.46	+	15.13	1.12e-06	0.000247	PANTHER GO-Slim Biological processes
Module10	cyan	purine ribonucleotide metabolic process (GO:0009150)	39	7	0.56	+	12.41	3.59e-06	0.000527	PANTHER GO-Slim Biological processes
Module10	cyan	inorganic cation transmembrane transport (GO:0098662)	57	10	0.82	+	12.13	3.38e-08	1.49e-05	PANTHER GO-Slim Biological processes
Module10	cyan	ribonucleotide metabolic process (GO:0009259)	40	7	0.58	+	12.1	4.17e-06	0.000565	PANTHER GO-Slim Biological processes
Module10	cyan	ion transmembrane transport (GO:0034220)	58	10	0.84	+	11.92	3.91e-08	1.38e-05	PANTHER GO-Slim Biological processes
Module10	cyan	inorganic ion transmembrane transport (GO:0098660)	58	10	0.84	+	11.92	3.91e-08	1.15e-05	PANTHER GO-Slim Biological processes
Module10	cyan	ribose phosphate metabolic process (GO:0019693)	48	8	0.69	+	11.53	1.17e-06	0.000229	PANTHER GO-Slim Biological processes
Module10	cyan	cellular respiration (GO:0045333)	77	7	1.11	+	6.29	0.000193	0.0154	PANTHER GO-Slim Biological processes
Module10	cyan	energy derivation by oxidation of organic compounds (GO:0015980)	77	7	1.11	+	6.29	0.000193	0.0148	PANTHER GO-Slim Biological processes
Module10	cyan	mitochondrion organization (GO:0007005)	77	7	1.11	+	6.29	0.000193	0.0141	PANTHER GO-Slim Biological processes
Module10	cyan	ion transport (GO:0006811)	127	11	1.84	+	5.99	4.44e-06	0.000559	PANTHER GO-Slim Biological processes
Module10	cyan	oxidation-reduction process (GO:0055114)	94	8	1.36	+	5.89	0.000103	0.00957	PANTHER GO-Slim Biological processes
Module10	cyan	proteasome-mediated ubiquitin-dependent protein catabolic process (GO:0043161)	121	8	1.75	+	4.57	0.000518	0.0326	PANTHER GO-Slim Biological processes
Module10	cyan	proteolysis involved in cellular protein catabolic process (GO:0051603)	224	13	3.24	+	4.01	3.54e-05	0.00367	PANTHER GO-Slim Biological processes
Module10	cyan	cellular protein catabolic process (GO:0044257)	226	13	3.27	+	3.98	3.87e-05	0.00378	PANTHER GO-Slim Biological processes
Module10	cyan	protein catabolic process (GO:0030163)	246	14	3.56	+	3.94	2.17e-05	0.00255	PANTHER GO-Slim Biological processes
Module10	cyan	macromolecule catabolic process (GO:0009057)	255	14	3.69	+	3.8	3.17e-05	0.00348	PANTHER GO-Slim Biological processes
Module10	cyan	protein modification by small protein conjugation or removal (GO:0070647)	185	10	2.68	+	3.74	0.000488	0.0331	PANTHER GO-Slim Biological processes
Module10	cyan	protein modification by small protein conjugation (GO:0032446)	185	10	2.68	+	3.74	0.000488	0.0318	PANTHER GO-Slim Biological processes
Module10	cyan	metabolic process (GO:0008152)	3010	67	43.53	+	1.54	0.000135	0.0113	PANTHER GO-Slim Biological processes
Module10	cyan	signal transduction (GO:0007165)	1131	3	16.36	-	0.18	0.000108	0.00952	PANTHER GO-Slim Biological processes
Module12	tan	negative regulation of canonical Wnt signaling pathway (GO:0090090)	13	4	0.3	+	13.26	0.000488	0.0506	PANTHER GO-Slim Biological processes
Module12	tan	regulation of canonical Wnt signaling pathway (GO:0060828)	13	4	0.3	+	13.26	0.000488	0.0478	PANTHER GO-Slim Biological processes
Module12	tan	regulation of Wnt signaling pathway (GO:0030111)	18	5	0.42	+	11.98	0.00014	0.0273	PANTHER GO-Slim Biological processes
Module12	tan	Wnt signaling pathway (GO:0016055)	59	13	1.37	+	9.5	6.97e-09	1.23e-05	PANTHER GO-Slim Biological processes
Module12	tan	cell-cell signaling by wnt (GO:0198738)	60	13	1.39	+	9.34	8.31e-09	7.31e-06	PANTHER GO-Slim Biological processes
Module12	tan	canonical Wnt signaling pathway (GO:0060070)	41	7	0.95	+	7.36	9.54e-05	0.024	PANTHER GO-Slim Biological processes
Module12	tan	response to growth factor (GO:0070848)	39	6	0.9	+	6.63	0.000501	0.0464	PANTHER GO-Slim Biological processes
Module12	tan	cellular response to growth factor stimulus (GO:0071363)	39	6	0.9	+	6.63	0.000501	0.0441	PANTHER GO-Slim Biological processes
Module12	tan	response to endogenous stimulus (GO:0009719)	72	8	1.67	+	4.79	0.000449	0.0608	PANTHER GO-Slim Biological processes
Module12	tan	cellular response to endogenous stimulus (GO:0071495)	72	8	1.67	+	4.79	0.000449	0.0564	PANTHER GO-Slim Biological processes
Module12	tan	enzyme linked receptor protein signaling pathway (GO:0007167)	159	13	3.69	+	3.52	0.00015	0.0265	PANTHER GO-Slim Biological processes
Module12	tan	cell-cell signaling (GO:0007267)	269	21	6.24	+	3.37	2.9e-06	0.0017	PANTHER GO-Slim Biological processes
Module12	tan	cell communication (GO:0007154)	272	21	6.31	+	3.33	3.41e-06	0.0015	PANTHER GO-Slim Biological processes
Module12	tan	regulation of cell communication (GO:0010646)	185	13	4.29	+	3.03	0.000591	0.0495	PANTHER GO-Slim Biological processes
Module12	tan	regulation of signal transduction (GO:0009966)	185	13	4.29	+	3.03	0.000591	0.0473	PANTHER GO-Slim Biological processes
Module12	tan	cell adhesion (GO:0007155)	263	18	6.1	+	2.95	7.55e-05	0.0266	PANTHER GO-Slim Biological processes
Module12	tan	biological adhesion (GO:0022610)	263	18	6.1	+	2.95	7.55e-05	0.0222	PANTHER GO-Slim Biological processes
Module12	tan	system development (GO:0048731)	282	18	6.54	+	2.75	0.000172	0.0276	PANTHER GO-Slim Biological processes
Module12	tan	multicellular organism development (GO:0007275)	345	20	8	+	2.5	0.000256	0.0375	PANTHER GO-Slim Biological processes
Module12	tan	regulation of transcription, DNA-templated (GO:0006355)	466	24	10.81	+	2.22	0.000477	0.056	PANTHER GO-Slim Biological processes
Module12	tan	regulation of nucleic acid-templated transcription (GO:1903506)	466	24	10.81	+	2.22	0.000477	0.0525	PANTHER GO-Slim Biological processes
Module12	tan	signal transduction (GO:0007165)	1131	47	26.23	+	1.79	0.00013	0.0287	PANTHER GO-Slim Biological processes
Module13	brown	ER to Golgi vesicle-mediated transport (GO:0006888)	63	21	5.87	+	3.58	5.25e-06	0.00463	PANTHER GO-Slim Biological processes
Module13	brown	Golgi vesicle transport (GO:0048193)	95	28	8.86	+	3.16	1.18e-06	0.00207	PANTHER GO-Slim Biological processes
Module13	brown	vesicle-mediated transport (GO:0016192)	461	75	42.98	+	1.75	1.81e-05	0.00795	PANTHER GO-Slim Biological processes
Module13	brown	intracellular protein transport (GO:0006886)	559	81	52.11	+	1.55	0.000282	0.0452	PANTHER GO-Slim Biological processes
Module13	brown	cellular localization (GO:0051641)	733	103	68.33	+	1.51	0.000123	0.0362	PANTHER GO-Slim Biological processes
Module13	brown	cellular protein localization (GO:0034613)	669	94	62.37	+	1.51	0.000241	0.0424	PANTHER GO-Slim Biological processes
Module13	brown	cellular macromolecule localization (GO:0070727)	672	94	62.65	+	1.5	0.000316	0.0463	PANTHER GO-Slim Biological processes
Module13	brown	establishment of localization (GO:0051234)	880	118	82.04	+	1.44	0.000211	0.0531	PANTHER GO-Slim Biological processes
Module13	brown	transport (GO:0006810)	880	118	82.04	+	1.44	0.000211	0.0465	PANTHER GO-Slim Biological processes
Module13	brown	localization (GO:0051179)	1505	184	140.3	+	1.31	0.000358	0.0485	PANTHER GO-Slim Biological processes
Module14	royalblue	positive regulation of lymphocyte activation (GO:0051251)	44	40	0.34	+	> 100	8.64e-65	3.8e-62	PANTHER GO-Slim Biological processes
Module14	royalblue	B cell receptor signaling pathway (GO:0050853)	50	41	0.39	+	> 100	3.53e-65	2.07e-62	PANTHER GO-Slim Biological processes
Module14	royalblue	B cell activation (GO:0042113)	54	41	0.42	+	97.58	3.49e-64	1.23e-61	PANTHER GO-Slim Biological processes
Module14	royalblue	defense response to bacterium (GO:0042742)	55	40	0.43	+	93.47	5.35e-62	1.57e-59	PANTHER GO-Slim Biological processes
Module14	royalblue	response to external biotic stimulus (GO:0043207)	57	40	0.44	+	90.19	1.55e-61	3.89e-59	PANTHER GO-Slim Biological processes
Module14	royalblue	response to other organism (GO:0051707)	57	40	0.44	+	90.19	1.55e-61	3.4e-59	PANTHER GO-Slim Biological processes
Module14	royalblue	response to bacterium (GO:0009617)	57	40	0.44	+	90.19	1.55e-61	3.03e-59	PANTHER GO-Slim Biological processes
Module14	royalblue	response to biotic stimulus (GO:0009607)	58	40	0.45	+	88.63	2.6e-61	4.58e-59	PANTHER GO-Slim Biological processes
Module14	royalblue	regulation of lymphocyte activation (GO:0051249)	58	40	0.45	+	88.63	2.6e-61	4.16e-59	PANTHER GO-Slim Biological processes
Module14	royalblue	regulation of leukocyte activation (GO:0002694)	60	40	0.47	+	85.68	7.2e-61	9.76e-59	PANTHER GO-Slim Biological processes
Module14	royalblue	regulation of cell activation (GO:0050865)	61	40	0.47	+	84.27	1.19e-60	1.49e-58	PANTHER GO-Slim Biological processes
Module14	royalblue	humoral immune response (GO:0006959)	62	40	0.48	+	82.92	1.94e-60	2.28e-58	PANTHER GO-Slim Biological processes
Module14	royalblue	phagocytosis (GO:0006909)	64	40	0.5	+	80.32	5.12e-60	5.3e-58	PANTHER GO-Slim Biological processes
Module14	royalblue	adaptive immune response (GO:0002250)	66	40	0.51	+	77.89	1.31e-59	1.29e-57	PANTHER GO-Slim Biological processes
Module14	royalblue	antigen receptor-mediated signaling pathway (GO:0050851)	68	41	0.53	+	77.49	4.25e-61	6.24e-59	PANTHER GO-Slim Biological processes
Module14	royalblue	lymphocyte activation (GO:0046649)	73	41	0.57	+	72.18	4.06e-60	4.47e-58	PANTHER GO-Slim Biological processes
Module14	royalblue	immune response-activating cell surface receptor signaling pathway (GO:0002429)	76	41	0.59	+	69.33	1.48e-59	1.37e-57	PANTHER GO-Slim Biological processes
Module14	royalblue	immune response-regulating cell surface receptor signaling pathway (GO:0002768)	76	41	0.59	+	69.33	1.48e-59	1.31e-57	PANTHER GO-Slim Biological processes
Module14	royalblue	leukocyte activation (GO:0045321)	78	41	0.61	+	67.55	3.43e-59	2.88e-57	PANTHER GO-Slim Biological processes
Module14	royalblue	innate immune response (GO:0045087)	82	41	0.64	+	64.26	1.75e-58	1.4e-56	PANTHER GO-Slim Biological processes
Module14	royalblue	immune effector process (GO:0002252)	89	40	0.69	+	57.76	1.69e-55	1.29e-53	PANTHER GO-Slim Biological processes
Module14	royalblue	immune response (GO:0006955)	191	81	1.49	+	54.5	2.15e-120	3.79e-117	PANTHER GO-Slim Biological processes
Module14	royalblue	defense response (GO:0006952)	127	41	0.99	+	41.49	4.65e-52	3.41e-50	PANTHER GO-Slim Biological processes
Module14	royalblue	membrane invagination (GO:0010324)	126	40	0.98	+	40.8	1.78e-50	1.26e-48	PANTHER GO-Slim Biological processes
Module14	royalblue	vesicle budding from membrane (GO:0006900)	126	40	0.98	+	40.8	1.78e-50	1.21e-48	PANTHER GO-Slim Biological processes
Module14	royalblue	immune system process (GO:0002376)	381	82	2.96	+	27.66	2.39e-101	2.1e-98	PANTHER GO-Slim Biological processes
Module14	royalblue	endocytosis (GO:0006897)	206	40	1.6	+	24.96	4.86e-43	3.05e-41	PANTHER GO-Slim Biological processes
Module14	royalblue	protein metabolic process (GO:0019538)	222	40	1.73	+	23.16	6.94e-42	4.22e-40	PANTHER GO-Slim Biological processes
Module14	royalblue	response to stress (GO:0006950)	245	42	1.91	+	22.03	2.65e-43	1.73e-41	PANTHER GO-Slim Biological processes
Module14	royalblue	membrane organization (GO:0061024)	256	40	1.99	+	20.08	1.13e-39	6.66e-38	PANTHER GO-Slim Biological processes
Module14	royalblue	extracellular matrix organization (GO:0030198)	43	6	0.33	+	17.93	1.96e-06	7.35e-05	PANTHER GO-Slim Biological processes
Module14	royalblue	extracellular structure organization (GO:0043062)	44	6	0.34	+	17.53	2.22e-06	8.13e-05	PANTHER GO-Slim Biological processes
Module14	royalblue	primary metabolic process (GO:0044238)	353	40	2.75	+	14.56	1.21e-34	6.87e-33	PANTHER GO-Slim Biological processes
Module14	royalblue	cell surface receptor signaling pathway (GO:0007166)	458	42	3.56	+	11.79	5.21e-33	2.87e-31	PANTHER GO-Slim Biological processes
Module14	royalblue	vesicle-mediated transport (GO:0016192)	461	40	3.59	+	11.15	1.86e-30	9.95e-29	PANTHER GO-Slim Biological processes
Module14	royalblue	response to stimulus (GO:0050896)	688	43	5.35	+	8.03	2.05e-27	1.06e-25	PANTHER GO-Slim Biological processes
Module14	royalblue	regulation of cellular process (GO:0050794)	728	41	5.66	+	7.24	2.22e-24	1.12e-22	PANTHER GO-Slim Biological processes
Module14	royalblue	establishment of localization (GO:0051234)	880	41	6.85	+	5.99	2.05e-21	1e-19	PANTHER GO-Slim Biological processes
Module14	royalblue	transport (GO:0006810)	880	41	6.85	+	5.99	2.05e-21	9.76e-20	PANTHER GO-Slim Biological processes
Module14	royalblue	signal transduction (GO:0007165)	1131	43	8.8	+	4.89	2.77e-19	1.25e-17	PANTHER GO-Slim Biological processes
Module14	royalblue	cellular component organization (GO:0016043)	1252	47	9.74	+	4.82	4.33e-21	2.01e-19	PANTHER GO-Slim Biological processes
Module14	royalblue	cellular response to stimulus (GO:0051716)	1368	43	10.64	+	4.04	2.67e-16	1.18e-14	PANTHER GO-Slim Biological processes
Module14	royalblue	localization (GO:0051179)	1505	42	11.71	+	3.59	4.09e-14	1.71e-12	PANTHER GO-Slim Biological processes
Module14	royalblue	regulation of biological process (GO:0050789)	1805	41	14.04	+	2.92	6.86e-11	2.81e-09	PANTHER GO-Slim Biological processes
Module14	royalblue	biological regulation (GO:0065007)	2057	41	16.01	+	2.56	3.57e-09	1.43e-07	PANTHER GO-Slim Biological processes
Module14	royalblue	metabolic process (GO:0008152)	3010	42	23.42	+	1.79	5.17e-05	0.00178	PANTHER GO-Slim Biological processes
Module14	royalblue	cellular process (GO:0009987)	4259	54	33.14	+	1.63	3.25e-05	0.00117	PANTHER GO-Slim Biological processes
Module15	turquoise	protein modification by small protein conjugation (GO:0032446)	662	140	94.56	+	1.48	2.93e-05	0.00786	GO biological process complete
Module15	turquoise	RNA biosynthetic process (GO:0032774)	550	116	78.57	+	1.48	0.000194	0.0369	GO biological process complete
Module15	turquoise	transcription, DNA-templated (GO:0006351)	541	113	77.28	+	1.46	0.000281	0.0489	GO biological process complete
Module15	turquoise	nucleic acid-templated transcription (GO:0097659)	541	113	77.28	+	1.46	0.000281	0.0484	GO biological process complete
Module15	turquoise	protein ubiquitination (GO:0016567)	576	120	82.28	+	1.46	0.000211	0.039	GO biological process complete
Module15	turquoise	RNA processing (GO:0006396)	742	154	105.99	+	1.45	2.96e-05	0.0078	GO biological process complete
Module15	turquoise	RNA metabolic process (GO:0016070)	1392	276	198.84	+	1.39	3.3e-07	0.000198	GO biological process complete
Module15	turquoise	protein modification by small protein conjugation or removal (GO:0070647)	829	162	118.42	+	1.37	0.000281	0.048	GO biological process complete
Module15	turquoise	nucleic acid metabolic process (GO:0090304)	1896	370	270.84	+	1.37	7.28e-09	1.37e-05	GO biological process complete
Module15	turquoise	gene expression (GO:0010467)	1673	319	238.98	+	1.33	7.78e-07	0.000316	GO biological process complete
Module15	turquoise	nucleobase-containing compound metabolic process (GO:0006139)	2306	429	329.4	+	1.3	7e-08	5.84e-05	GO biological process complete
Module15	turquoise	heterocycle metabolic process (GO:0046483)	2434	442	347.69	+	1.27	4.8e-07	0.00024	GO biological process complete
Module15	turquoise	cellular aromatic compound metabolic process (GO:0006725)	2461	441	351.55	+	1.25	1.88e-06	0.000722	GO biological process complete
Module15	turquoise	cellular nitrogen compound metabolic process (GO:0034641)	2802	499	400.26	+	1.25	5.27e-07	0.000247	GO biological process complete
Module15	turquoise	organic cyclic compound metabolic process (GO:1901360)	2634	463	376.26	+	1.23	6e-06	0.00191	GO biological process complete
Module15	turquoise	macromolecule metabolic process (GO:0043170)	4876	825	696.52	+	1.18	2.27e-08	3.1e-05	GO biological process complete
Module15	turquoise	cellular macromolecule metabolic process (GO:0044260)	4100	690	585.67	+	1.18	2.25e-06	0.000843	GO biological process complete
Module15	turquoise	nitrogen compound metabolic process (GO:0006807)	5539	909	791.23	+	1.15	4.51e-07	0.000234	GO biological process complete
Module15	turquoise	primary metabolic process (GO:0044238)	5882	964	840.22	+	1.15	1.49e-07	9.75e-05	GO biological process complete
Module15	turquoise	cellular metabolic process (GO:0044237)	6086	997	869.36	+	1.15	6.41e-08	5.66e-05	GO biological process complete
Module15	turquoise	metabolic process (GO:0008152)	6556	1057	936.5	+	1.13	3.5e-07	0.000202	GO biological process complete
Module15	turquoise	organic substance metabolic process (GO:0071704)	6140	987	877.08	+	1.13	3.34e-06	0.00117	GO biological process complete
Module17	magenta	ubiquitin-like protein-specific protease activity (GO:0019783)	111	15	4.45	+	3.37	0.000101	0.0127	PANTHER GO-Slim Biological processes
Module17	magenta	cysteine-type peptidase activity (GO:0008234)	163	17	6.53	+	2.6	0.000597	0.0375	PANTHER GO-Slim Biological processes
Module17	magenta	nucleic acid binding (GO:0003676)	1211	76	48.54	+	1.57	0.000181	0.0182	PANTHER GO-Slim Biological processes
Module17	magenta	heterocyclic compound binding (GO:1901363)	1259	76	50.46	+	1.51	0.000552	0.0397	PANTHER GO-Slim Biological processes
Module19	salmon	DNA replication origin binding (GO:0003688)	9	5	0.18	+	27.22	5.33e-06	0.000383	PANTHER GO-Slim Biological processes
Module19	salmon	sequence-specific double-stranded DNA binding (GO:1990837)	17	5	0.35	+	14.41	6.15e-05	0.00172	PANTHER GO-Slim Biological processes
Module19	salmon	DNA helicase activity (GO:0003678)	21	6	0.43	+	14	1.26e-05	0.000576	PANTHER GO-Slim Biological processes
Module19	salmon	3'-5' DNA helicase activity (GO:0043138)	12	3	0.24	+	12.25	0.00301	0.0446	PANTHER GO-Slim Biological processes
Module19	salmon	protein kinase regulator activity (GO:0019887)	39	9	0.8	+	11.31	3.81e-07	3.19e-05	PANTHER GO-Slim Biological processes
Module19	salmon	cyclin-dependent protein serine/threonine kinase activity (GO:0004693)	59	12	1.2	+	9.97	1.45e-08	2.43e-06	PANTHER GO-Slim Biological processes
Module19	salmon	microtubule binding (GO:0008017)	108	20	2.2	+	9.07	9.14e-13	4.6e-10	PANTHER GO-Slim Biological processes
Module19	salmon	DNA binding, bending (GO:0008301)	39	7	0.8	+	8.8	3.26e-05	0.00117	PANTHER GO-Slim Biological processes
Module19	salmon	tubulin binding (GO:0015631)	124	21	2.53	+	8.3	1.12e-12	2.81e-10	PANTHER GO-Slim Biological processes
Module19	salmon	DNA-dependent ATPase activity (GO:0008094)	36	6	0.73	+	8.17	0.000174	0.00416	PANTHER GO-Slim Biological processes
Module19	salmon	catalytic activity, acting on DNA (GO:0140097)	50	8	1.02	+	7.84	1.86e-05	0.000781	PANTHER GO-Slim Biological processes
Module19	salmon	motor activity (GO:0003774)	60	9	1.22	+	7.35	8.92e-06	0.000449	PANTHER GO-Slim Biological processes
Module19	salmon	kinase regulator activity (GO:0019207)	68	9	1.39	+	6.49	2.21e-05	0.000854	PANTHER GO-Slim Biological processes
Module19	salmon	protein kinase binding (GO:0019901)	97	10	1.98	+	5.05	5.55e-05	0.00164	PANTHER GO-Slim Biological processes
Module19	salmon	sequence-specific DNA binding (GO:0043565)	83	8	1.69	+	4.72	0.000468	0.00981	PANTHER GO-Slim Biological processes
Module19	salmon	ATPase activity (GO:0016887)	222	21	4.53	+	4.64	1.86e-08	2.34e-06	PANTHER GO-Slim Biological processes
Module19	salmon	kinase binding (GO:0019900)	109	10	2.22	+	4.5	0.000136	0.00342	PANTHER GO-Slim Biological processes
Module19	salmon	cytoskeletal protein binding (GO:0008092)	281	22	5.73	+	3.84	1.9e-07	1.91e-05	PANTHER GO-Slim Biological processes
Module19	salmon	protein serine/threonine kinase activity (GO:0004674)	302	20	6.16	+	3.25	7.62e-06	0.000426	PANTHER GO-Slim Biological processes
Module19	salmon	ATPase activity, coupled (GO:0042623)	170	11	3.47	+	3.17	0.00105	0.0203	PANTHER GO-Slim Biological processes
Module19	salmon	protein kinase activity (GO:0004672)	439	25	8.96	+	2.79	6.89e-06	0.000433	PANTHER GO-Slim Biological processes
Module19	salmon	phosphotransferase activity, alcohol group as acceptor (GO:0016773)	508	25	10.37	+	2.41	8.68e-05	0.0023	PANTHER GO-Slim Biological processes
Module19	salmon	transferase activity, transferring phosphorus-containing groups (GO:0016772)	645	30	13.16	+	2.28	4.85e-05	0.00152	PANTHER GO-Slim Biological processes
Module19	salmon	DNA binding (GO:0003677)	684	31	13.96	+	2.22	4.75e-05	0.00159	PANTHER GO-Slim Biological processes
Module19	salmon	enzyme binding (GO:0019899)	457	20	9.33	+	2.14	0.00211	0.0365	PANTHER GO-Slim Biological processes
Module19	salmon	nucleoside-triphosphatase activity (GO:0017111)	556	23	11.35	+	2.03	0.00196	0.0365	PANTHER GO-Slim Biological processes
Module19	salmon	pyrophosphatase activity (GO:0016462)	580	23	11.84	+	1.94	0.0027	0.0453	PANTHER GO-Slim Biological processes
Module19	salmon	hydrolase activity, acting on acid anhydrides, in phosphorus-containing anhydrides (GO:0016818)	582	23	11.88	+	1.94	0.00279	0.0452	PANTHER GO-Slim Biological processes
Module19	salmon	hydrolase activity, acting on acid anhydrides (GO:0016817)	582	23	11.88	+	1.94	0.00279	0.0438	PANTHER GO-Slim Biological processes
Module19	salmon	heterocyclic compound binding (GO:1901363)	1259	45	25.69	+	1.75	0.00025	0.00572	PANTHER GO-Slim Biological processes
Module19	salmon	nucleic acid binding (GO:0003676)	1211	43	24.71	+	1.74	0.000431	0.00942	PANTHER GO-Slim Biological processes
Module19	salmon	protein binding (GO:0005515)	1903	57	38.83	+	1.47	0.00298	0.0455	PANTHER GO-Slim Biological processes
Module19	salmon	binding (GO:0005488)	3497	98	71.36	+	1.37	0.000513	0.0103	PANTHER GO-Slim Biological processes
Module19	salmon	catalytic activity (GO:0003824)	3411	92	69.61	+	1.32	0.00328	0.0472	PANTHER GO-Slim Biological processes
Module20	lightcyan	mRNA binding (GO:0003729)	117	9	1.53	+	5.89	3.64e-05	0.00916	PANTHER GO-Slim Biological processes
Module20	lightcyan	RNA binding (GO:0003723)	451	23	5.89	+	3.9	4.5e-08	2.26e-05	PANTHER GO-Slim Biological processes
Module22	midnightblue	structural constituent of ribosome (GO:0003735)	110	52	1.52	+	34.26	1.36e-58	6.82e-56	PANTHER GO-Slim Biological processes
Module22	midnightblue	rRNA binding (GO:0019843)	21	8	0.29	+	27.6	3.41e-09	2.86e-07	PANTHER GO-Slim Biological processes
Module22	midnightblue	translation initiation factor activity (GO:0003743)	33	6	0.46	+	13.18	1.32e-05	0.000948	PANTHER GO-Slim Biological processes
Module22	midnightblue	structural molecule activity (GO:0005198)	356	55	4.91	+	11.2	1.3e-39	3.27e-37	PANTHER GO-Slim Biological processes
Module22	midnightblue	RNA binding (GO:0003723)	451	47	6.22	+	7.55	9.43e-27	1.58e-24	PANTHER GO-Slim Biological processes
Module22	midnightblue	mRNA binding (GO:0003729)	117	8	1.61	+	4.95	0.000308	0.0172	PANTHER GO-Slim Biological processes
Module22	midnightblue	nucleic acid binding (GO:0003676)	1211	52	16.71	+	3.11	1.5e-13	1.88e-11	PANTHER GO-Slim Biological processes
Module22	midnightblue	heterocyclic compound binding (GO:1901363)	1259	53	17.37	+	3.05	1.74e-13	1.75e-11	PANTHER GO-Slim Biological processes
Module23	purple	double-stranded RNA binding (GO:0003725)	18	5	0.51	+	9.8	0.000346	0.0435	PANTHER GO-Slim Biological processes
Module23	purple	lipid binding (GO:0008289)	26	6	0.74	+	8.14	0.000208	0.0523	PANTHER GO-Slim Biological processes
Module23	purple	ribonuclease activity (GO:0004540)	48	8	1.36	+	5.88	0.000138	0.0694	PANTHER GO-Slim Biological processes
Module23	purple	peptide binding (GO:0042277)	87	10	2.47	+	4.06	0.000335	0.0561	PANTHER GO-Slim Biological processes
Module24	red	cysteine-type endopeptidase activity involved in apoptotic process (GO:0097153)	22	10	1.57	+	6.36	2.76e-05	0.00174	PANTHER GO-Slim Biological processes
Module24	red	C-C chemokine binding (GO:0019957)	14	6	1	+	6	0.00149	0.03	PANTHER GO-Slim Biological processes
Module24	red	chemokine binding (GO:0019956)	14	6	1	+	6	0.00149	0.0288	PANTHER GO-Slim Biological processes
Module24	red	G-protein coupled peptide receptor activity (GO:0008528)	28	10	2	+	5	0.00014	0.00504	PANTHER GO-Slim Biological processes
Module24	red	cytokine binding (GO:0019955)	54	15	3.86	+	3.89	3.86e-05	0.00194	PANTHER GO-Slim Biological processes
Module24	red	cytokine receptor activity (GO:0004896)	47	13	3.36	+	3.87	0.00013	0.00502	PANTHER GO-Slim Biological processes
Module24	red	cytokine receptor binding (GO:0005126)	59	14	4.21	+	3.32	0.000285	0.00895	PANTHER GO-Slim Biological processes
Module24	red	cytokine activity (GO:0005125)	71	16	5.07	+	3.16	0.000179	0.00601	PANTHER GO-Slim Biological processes
Module24	red	adenylate cyclase activity (GO:0004016)	55	12	3.93	+	3.05	0.00143	0.0299	PANTHER GO-Slim Biological processes
Module24	red	G-protein coupled receptor activity (GO:0004930)	179	39	12.78	+	3.05	1.28e-08	1.61e-06	PANTHER GO-Slim Biological processes
Module24	red	phosphorus-oxygen lyase activity (GO:0016849)	60	13	4.29	+	3.03	0.000969	0.0257	PANTHER GO-Slim Biological processes
Module24	red	carboxylic acid transmembrane transporter activity (GO:0046943)	65	13	4.64	+	2.8	0.00182	0.0339	PANTHER GO-Slim Biological processes
Module24	red	transmembrane signaling receptor activity (GO:0004888)	280	55	20	+	2.75	4.57e-10	7.65e-08	PANTHER GO-Slim Biological processes
Module24	red	G-protein coupled receptor binding (GO:0001664)	67	13	4.79	+	2.72	0.0023	0.0413	PANTHER GO-Slim Biological processes
Module24	red	organic anion transmembrane transporter activity (GO:0008514)	78	15	5.57	+	2.69	0.00119	0.0284	PANTHER GO-Slim Biological processes
Module24	red	signaling receptor activity (GO:0038023)	405	77	28.93	+	2.66	5.18e-13	2.61e-10	PANTHER GO-Slim Biological processes
Module24	red	anion transmembrane transporter activity (GO:0008509)	79	15	5.64	+	2.66	0.00133	0.0304	PANTHER GO-Slim Biological processes
Module24	red	receptor ligand activity (GO:0048018)	135	23	9.64	+	2.39	0.000538	0.015	PANTHER GO-Slim Biological processes
Module24	red	receptor regulator activity (GO:0030545)	141	24	10.07	+	2.38	0.000382	0.0113	PANTHER GO-Slim Biological processes
Module24	red	molecular transducer activity (GO:0060089)	469	79	33.5	+	2.36	6.44e-11	1.62e-08	PANTHER GO-Slim Biological processes
Module24	red	signaling receptor binding (GO:0005102)	348	58	24.86	+	2.33	4.34e-08	4.37e-06	PANTHER GO-Slim Biological processes
Module24	red	GTPase activity (GO:0003924)	286	37	20.43	+	1.81	0.0014	0.0307	PANTHER GO-Slim Biological processes
Module24	red	molecular function regulator (GO:0098772)	590	74	42.14	+	1.76	1.04e-05	0.000749	PANTHER GO-Slim Biological processes
Module24	red	enzyme regulator activity (GO:0030234)	434	49	31	+	1.58	0.00293	0.0491	PANTHER GO-Slim Biological processes
Module24	red	protein binding (GO:0005515)	1903	193	135.92	+	1.42	1.29e-06	0.000108	PANTHER GO-Slim Biological processes
Module24	red	hydrolase activity (GO:0016787)	1460	135	104.28	+	1.29	0.00288	0.05	PANTHER GO-Slim Biological processes
Module27	greeyellow	aerobic respiration (GO:0009060)	65	10	1.54	+	6.51	8.22e-06	0.0308	GO biological process complete
Module27	greeyellow	chromatin organization (GO:0006325)	546	32	12.91	+	2.48	5.32e-06	0.0266	GO biological process complete
Module27	greeyellow	chromosome organization (GO:0051276)	848	46	20.04	+	2.29	3.56e-07	0.00534	GO biological process complete
Module27	greeyellow	cellular metabolic process (GO:0044237)	6086	187	143.85	+	1.3	2.27e-06	0.017	GO biological process complete
